# Supplementary material for: Three-dimensional morphology and gene expression in the Drosophila blastoderm at cellular resolution II: dynamics
Source: Genome Biol. 2006 Dec 21;7(12):R124. doi: 10.1186/gb-2006-7-12-r124 (PMC1794437; doi:10.1186/gb-2006-7-12-r124)
Supplement: Additional data file 1 — All TIFF files used to analyze nuclear movements in 22 living Histone2A-GFP embryos. [file gb-2006-7-12-r124-S1.zip]

Archive with 314 entries (292 files):
- 111105e1/
- 111105e1/slice-0.tif
- 111105e1/slice-1.tif
- 111105e1/step-00.tif
- 111105e1/step-01.tif
- 111105e1/step-02.tif
- 111105e1/step-03.tif
- 111105e1/step-04.tif
- 111105e1/step-05.tif
- 111105e1/step-06.tif
- 111105e1/step-07.tif
- 111105e1/step-08.tif
- 111105e1/step-09.tif
- 111105e1/step-10.tif
- 111105e1/step-11.tif
- 111105e1/gastrulated.tif
- 111105e2/
- 111105e2/slice-0.tif
- 111105e2/slice-1.tif
- 111105e2/step-00.tif
- 111105e2/step-01.tif
- 111105e2/step-02.tif
- 111105e2/step-03.tif
- 111105e2/step-04.tif
- 111105e2/step-05.tif
- 111105e2/step-06.tif
- 111105e2/step-07.tif
- 111105e2/step-08.tif
- 111105e2/step-09.tif
- 111105e2/step-10.tif
- 111105e2/step-11.tif
- 111105e2/gastrulated.tif
- 131005e1/
- 131005e1/slice-0.tif
- 131005e1/slice-1.tif
- 131005e1/step-00.tif
- 131005e1/step-01.tif
- 131005e1/step-02.tif
- 131005e1/step-03.tif
- 131005e1/step-04.tif
- 131005e1/step-05.tif
- 131005e1/step-06.tif
- 131005e1/step-07.tif
- 131005e1/step-08.tif
- 131005e1/step-09.tif
- 131005e1/step-10.tif
- 131005e1/step-11.tif
- 131005e1/step-12.tif
- 131005e1/gastrulated.tif
- 131105e2/
- 131105e2/slice-0.tif
- 131105e2/slice-1.tif
- 131105e2/step-00.tif
- 131105e2/step-01.tif
- 131105e2/step-02.tif
- 131105e2/step-03.tif
- 131105e2/step-04.tif
- 131105e2/step-05.tif
- 131105e2/step-06.tif
- 131105e2/step-07.tif
- 131105e2/step-08.tif
- 131105e2/step-09.tif
- 131105e2/gastrulated.tif
- 140705e2/
- 140705e2/slice-0.tif
- 140705e2/slice-1.tif
- 140705e2/step-00.tif
- 140705e2/step-01.tif
- 140705e2/step-02.tif
- 140705e2/step-03.tif
- 140705e2/step-04.tif
- 140705e2/step-05.tif
- 140705e2/step-06.tif
- 140705e2/step-07.tif
- 140705e2/step-08.tif
- 140705e2/step-09.tif
- 140705e2/step-10.tif
- 140705e2/step-11.tif
- 140705e2/gastrulated.tif
- 141005e3/
- 141005e3/slice-0.tif
- 141005e3/slice-1.tif
- 141005e3/step-00.tif
- 141005e3/step-01.tif
- 141005e3/step-02.tif
- 141005e3/step-03.tif
- 141005e3/step-04.tif
- 141005e3/step-05.tif
- 141005e3/step-06.tif
- 141005e3/step-07.tif
- 141005e3/step-08.tif
- 141005e3/step-09.tif
- 141005e3/gastrulated.tif
- 141005e4/
- 141005e4/slice-0.tif
- 141005e4/slice-1.tif
- 141005e4/step-00.tif
- 141005e4/step-01.tif
- 141005e4/step-02.tif
- 141005e4/step-03.tif
- 141005e4/step-04.tif
- 141005e4/step-05.tif
- 141005e4/step-06.tif
- 141005e4/gastrulated.tif
- 150705e4/
- 150705e4/slice-0.tif
- 150705e4/slice-1.tif
- 150705e4/step-00.tif
- 150705e4/step-01.tif
- 150705e4/step-02.tif
- 150705e4/step-03.tif
- 150705e4/step-04.tif
- 150705e4/step-05.tif
- 150705e4/step-06.tif
- 150705e4/step-07.tif
- 150705e4/step-08.tif
- 150705e4/gastrulated.tif
- 151005e3/
- 151005e3/slice-0.tif
- 151005e3/slice-1.tif
- 151005e3/step-00.tif
- 151005e3/step-01.tif
- 151005e3/step-02.tif
- 151005e3/step-03.tif
- 151005e3/step-04.tif
- 151005e3/step-05.tif
- 151005e3/step-06.tif
- 151005e3/step-07.tif
- 151005e3/step-08.tif
- 151005e3/gastrulated.tif
- 151005e4/
- 151005e4/slice-0.tif
- 151005e4/slice-1.tif
- 151005e4/step-00.tif
- 151005e4/step-01.tif
- 151005e4/step-02.tif
- 151005e4/step-03.tif
- 151005e4/step-04.tif
- 151005e4/step-05.tif
- 151005e4/step-06.tif
- 151005e4/step-07.tif
- 151005e4/gastrulated.tif
- 171105e2/
- 171105e2/slice-0.tif
- 171105e2/slice-1.tif
- 171105e2/step-00.tif
- 171105e2/step-01.tif
- 171105e2/step-02.tif
- 171105e2/step-03.tif
- 171105e2/step-04.tif
- 171105e2/step-05.tif
- 171105e2/step-06.tif
- 171105e2/step-07.tif
- 171105e2/step-08.tif
- 171105e2/gastrulated.tif
- 171105e3/
- 171105e3/slice-0.tif
- 171105e3/slice-1.tif
- 171105e3/step-00.tif
- 171105e3/step-01.tif
- 171105e3/step-02.tif
- 171105e3/step-03.tif
- 171105e3/step-04.tif
- 171105e3/step-05.tif
- 171105e3/step-06.tif
- 171105e3/step-07.tif
- 171105e3/step-08.tif
- 171105e3/step-09.tif
- 171105e3/step-10.tif
- 171105e3/step-11.tif
- 171105e3/gastrulated.tif
- 171105e4/
- 171105e4/slice-0.tif
- 171105e4/slice-1.tif
- 171105e4/step-00.tif
- 171105e4/step-01.tif
- 171105e4/step-02.tif
- 171105e4/step-03.tif
- 171105e4/step-04.tif
- 171105e4/step-05.tif
- 171105e4/step-06.tif
- 171105e4/step-07.tif
- 171105e4/step-08.tif
- 171105e4/step-09.tif
- 171105e4/step-10.tif
- 171105e4/gastrulated.tif
- 191005e1/
- 191005e1/slice-0.tif
- 191005e1/slice-1.tif
- 191005e1/step-00.tif
- 191005e1/step-01.tif
- 191005e1/step-02.tif
- 191005e1/step-03.tif
- 191005e1/step-04.tif
- 191005e1/step-05.tif
- 191005e1/step-06.tif
- 191005e1/step-07.tif
- 191005e1/step-08.tif
- 191005e1/step-09.tif
- 191005e1/step-10.tif
- 191005e1/gastrulated.tif
- 191005e2/
- 191005e2/slice-0.tif
- 191005e2/slice-1.tif
- 191005e2/step-00.tif
- 191005e2/step-01.tif
- 191005e2/step-02.tif
- 191005e2/step-03.tif
- 191005e2/step-04.tif
- 191005e2/step-05.tif
- 191005e2/step-06.tif
- 191005e2/step-07.tif
- 191005e2/step-08.tif
- 191005e2/step-09.tif
- 191005e2/gastrulated.tif
- 201005e6/
- 201005e6/slice-0.tif
- 201005e6/slice-1.tif
- 201005e6/step-00.tif
- 201005e6/step-01.tif
- 201005e6/step-02.tif
- 201005e6/step-03.tif
- 201005e6/step-04.tif
- 201005e6/step-05.tif
- 201005e6/step-06.tif
- 201005e6/step-07.tif
- 201005e6/gastrulated.tif
- 210705e2/
- 210705e2/slice-0.tif
- 210705e2/slice-1.tif
- 210705e2/step-00.tif
- 210705e2/step-01.tif
- 210705e2/step-02.tif
- 210705e2/step-03.tif
- 210705e2/step-04.tif
- 210705e2/step-05.tif
- 210705e2/step-06.tif
- 210705e2/step-07.tif
- 210705e2/step-08.tif
- 210705e2/gastrulated.tif
- 221005e4/
- 221005e4/slice-0.tif
- 221005e4/slice-1.tif
- 221005e4/step-00.tif
- 221005e4/step-01.tif
- 221005e4/step-02.tif
- 221005e4/step-03.tif
- 221005e4/step-04.tif
- 221005e4/step-05.tif
- 221005e4/step-06.tif
- 221005e4/step-07.tif
- 221005e4/step-08.tif
- 221005e4/step-09.tif
- 221005e4/step-10.tif
- 221005e4/step-11.tif
- 221005e4/gastrulated.tif
- 271005e1/
- 271005e1/slice-0.tif
- 271005e1/slice-1.tif
- 271005e1/step-00.tif
- 271005e1/step-01.tif
- 271005e1/step-02.tif
- 271005e1/step-03.tif
- 271005e1/step-04.tif
- 271005e1/step-05.tif
- 271005e1/step-06.tif
- 271005e1/step-07.tif
- 271005e1/step-08.tif
- 271005e1/step-09.tif
- 271005e1/step-10.tif
- 271005e1/gastrulated.tif
- 271005e2/
- 271005e2/slice-0.tif
- 271005e2/slice-1.tif
- 271005e2/step-00.tif
- 271005e2/step-01.tif
- 271005e2/step-02.tif
- 271005e2/step-03.tif
- 271005e2/step-04.tif
- 271005e2/step-05.tif
- 271005e2/step-06.tif
- 271005e2/step-07.tif
- 271005e2/step-08.tif
- 271005e2/step-09.tif
- 271005e2/gastrulated.tif
- 291005e2/
- 291005e2/slice-0.tif
- 291005e2/slice-1.tif
- 291005e2/step-00.tif
- 291005e2/step-01.tif
- 291005e2/step-02.tif
- 291005e2/step-03.tif
- 291005e2/step-04.tif
- 291005e2/step-05.tif
- 291005e2/step-06.tif
- 291005e2/step-07.tif
- 291005e2/step-08.tif
- 291005e2/gastrulated.tif
- 291005e3/
- 291005e3/slice-0.tif
[truncated: 14 more entries]
